# Supplementary material for: Comparative Transcriptome Analysis in Monocyte-Derived Macrophages of Asymptomatic GBA Mutation Carriers and Patients with GBA-Associated Parkinson’s Disease
Source: Genes (Basel). 2021 Sep 29;12(10):1545. doi: 10.3390/genes12101545 (PMC8535749; doi:10.3390/genes12101545)
Supplement: Supplementary file 1 [file genes-12-01545-s001.zip]

Archive with 1 entries (1 files):
- genes-1394982-supplementary.pdf
